# Supplementary material for: Analysis of Sorafenib Outcome: Focusing on the Clinical Course in Patients with Hepatocellular Carcinoma
Source: PLoS One. 2016 Aug 18;11(8):e0161303. doi: 10.1371/journal.pone.0161303 (PMC4990272; doi:10.1371/journal.pone.0161303)
Supplement: S8 Table — (XLSX) [file pone.0161303.s008.xlsx]

## Sheet: S8 Table
No.	Male	Age >72 years	HBV	HCV	Alcohol	ECOG-PS ≥1	Child-Pugh B	AFP >400 ng/dL	Intrahepatic lesions	Number of intrahepatic lesions 7>	Maximum size of intrahepatic lesions >50 mm	MVI	EHM	BCLC	Pre-treatment	Initial diagnosis	Time from the day of initial diagnosis to starting sorafenib (months)	Stage progression process	Initial dose of sorafenib	Dose modifications	Average daily dose >400 mg	TTP (months)	Events	Couse of sorafenib discontinuation	Intrahepatic lesion growth	Extrahepatic lesion growth	New intrahepatic lesions	New extrahepatic lesions	Liver dysfunction	Post sorafenib therapy	Overall survival	Events
1	1	0	0	1	0	0	0	1	0	0	0	0	1	C	1	Early	39.1667	Early → Advanced	800	1	1	7.13333	1	PD	1	0	0	0	0	Clinical trial	33.7	1
2	1	1	0	1	0	1	0	0	1	1	0	1	1	C	1	Early	45.3667	Intermediate → Advanced	800	0	1	1.4	1	PD	1	1	1	1	1	BSC	3.1	1
3	1	0	0	0	1	0	0	0	1	0	1	0	0	B	1	Intermediate	19.4333	Intermediate	800	1	0	37.9333	1	PD	1	0	1	0	0	TACE	58.1333	1
4	1	1	0	1	0	0	1	0	1	1	0	0	1	C	1	Early	112.667	Intermediate → Advanced	<800	1	0	0.966667	1	PD	1	1	0	0	1	BSC	4	1
5	1	0	1	0	0	1	0	1	1	0	0	1	1	C	1	Intermediate	52.2333	Intermediate → Advanced	800	1	1	0.633333	1	PD	1	0	1	1	1	TACE	3.93333	1
6	1	0	0	1	0	0	0	1	1	1	0	1	1	C	0	Advanced	0	Advanced	<800	1	0	2.26667	1	PD	1	0	1	1	1	BSC	5.43333	1
8	0	0	0	0	0	1	0	1	1	0	1	1	1	C	0	Advanced	0	Advanced	800	1	1	1.4	1	PD	1	0	0	0	0	HAIC	5.83333	1
9	1	0	0	0	1	1	1	0	1	1	0	1	0	C	1	Early	62.0333	Intermediate → Advanced	800	0	1	1.2	0	AE	0	0	0	0	1	BSC	3.73333	1
10	1	0	0	1	0	1	0	1	1	1	0	0	0	C	1	Early	37.2	Early → Intermediate	800	1	0	2.86667	1	PD	1	0	1	0	0	TACE	4.86667	1
11	1	1	0	1	0	1	0	1	1	1	0	1	1	C	1	Early	146.067	Early → Advanced	<800	1	0	0.866667	1	PD	0	0	0	1	0	BSC	1.83333	1
13	1	0	0	0	0	0	0	1	1	1	1	1	0	C	0	Advanced	0.866667	Advanced	800	1	1	3.53333	0	AE	0	0	0	0	0	BSC	11.2	0
14	1	1	0	1	0	1	0	0	1	1	0	0	0	C	1	Early	75.4667	Early → Intermediate	<800	1	0	2.33333	1	PD	1	0	1	1	0	BSC	15	1
16	1	0	1	0	0	1	1	0	1	0	0	0	1	C	1	Advanced	7.73333	Advanced	800	0	1	1.26667	1	PD	0	1	0	1	0	BSC	2.86667	1
18	1	0	0	0	1	1	0	0	1	1	1	0	1	C	1	Early	12.1667	Intermediate → Advanced	800	1	0	1.53333	1	PD	0	1	1	0	0	TACE	4.96667	1
19	1	0	0	1	0	0	0	0	1	1	0	0	1	C	1	Early	9.33333	Early → Advanced	800	1	1	2.8	1	PD	1	1	0	0	0	Clinical trial	49.6667	1
20	1	1	0	0	0	1	0	0	1	1	0	0	1	C	1	Intermediate	30.6667	Intermediate → Advanced	800	1	0	4.66667	1	PD	1	0	0	0	0	Clinical trial	16.3667	1
22	1	0	0	1	0	1	0	1	1	1	1	0	0	C	1	Early	86.9667	Early → Intermediate	800	1	1	1.1	1	PD	1	0	0	1	0	TACE	6.13333	1
23	1	1	0	0	0	1	0	0	1	1	1	1	1	C	1	Advanced	34.4	Advanced	800	0	1	.	.	Withdrowal	0	0	0	0	0	BSC	4.76667	1
24	1	1	0	1	0	0	0	0	1	0	1	0	0	B	1	Early	34.3333	Early → Intermediate	800	1	0	7.46667	1	PD	0	0	0	1	0	Clinical trial	23.2	1
25	1	0	1	0	0	1	1	1	1	1	1	0	1	C	1	Advanced	1.26667	Advanced	800	1	0	0.933333	1	PD	0	0	1	1	1	BSC	2.76667	1
26	1	1	0	1	0	1	1	0	1	1	0	0	0	C	1	Early	27.6333	Early → Intermediate	800	1	0	0.833333	1	PD	1	0	1	0	1	BSC	2.13333	1
27	1	0	0	1	0	0	1	0	1	1	0	0	0	B	1	Intermediate	7.33333	Intermediate	800	1	1	3.86667	1	PD	0	0	0	1	1	TACE	7.1	1
28	1	1	0	0	1	0	0	1	1	0	1	1	0	C	0	Advanced	0	Advanced	800	1	0	2.7	1	PD	1	0	0	0	0	TACE	11.5333	1
29	1	0	0	1	0	0	0	0	1	1	0	0	0	B	1	Early	39.5333	Early → Intermediate	800	1	1	2.1	1	AE	0	0	0	0	0	Clinical trial	50.1667	0
31	1	0	0	1	0	1	1	1	1	1	1	1	1	C	1	Advanced	0.666667	Advanced	800	1	0	0.933333	1	PD	0	0	1	1	1	BSC	1.86667	1
32	1	0	1	0	0	1	0	0	1	1	0	1	1	C	1	Intermediate	22.3	Intermediate → Advanced	800	0	0	0.833333	1	AE	0	0	0	0	0	BSC	1.56667	1
33	0	1	0	0	0	0	0	0	1	1	0	0	0	B	1	Intermediate	10.5667	Intermediate	800	1	0	7.46667	1	PD	1	0	0	0	0	TACE	33.3	1
34	1	1	1	0	0	1	0	1	1	0	0	0	1	C	1	Intermediate	3.33333	Intermediate → Advanced	800	0	1	.	.	AE	0	0	0	0	0	BSC	25.8	1
35	1	0	0	1	0	1	1	1	1	1	0	0	0	C	1	Early	90.5333	Early → Intermediate	800	1	1	14.9333	1	PD	1	0	0	0	0	TACE	19.4	1
36	1	1	0	1	0	1	0	0	1	1	0	0	0	C	1	Early	31.3667	Early → Intermediate	800	1	1	0.933333	1	PD	0	0	1	0	0	Clinical trial	12.1333	1
37	1	1	0	0	0	1	0	1	1	1	0	0	1	C	1	Intermediate	14.8	Intermediate → Advanced	800	1	1	2.8	1	PD	1	0	0	0	1	BSC	8.3	1
38	0	0	0	1	0	1	1	0	1	0	0	0	0	C	1	Intermediate	2.2	Intermediate	800	1	0	2.66667	1	PD	1	0	0	0	1	BSC	23.7	1
39	1	1	0	1	0	1	0	0	1	1	0	0	1	C	1	Advanced	1	Advanced	800	1	1	5.43333	1	PD	1	0	1	1	1	BSC	7.46667	1
40	1	0	0	1	0	1	0	1	1	0	0	0	1	C	1	Advanced	15.2	Advanced	800	1	0	0.933333	0	Withdrowal	0	0	0	0	0	BSC	9.56667	1
41	0	1	0	0	0	1	1	1	1	1	0	0	1	C	1	Intermediate	12.7	Intermediate → Advanced	800	1	1	2.4	1	PD	1	0	0	0	1	BSC	4.7	1
42	1	0	0	0	1	0	1	0	1	0	1	1	0	C	1	Advanced	1.63333	Advanced	800	1	1	5.13333	1	PD	0	0	0	1	1	BSC	8.56667	1
43	1	0	0	1	0	0	1	0	1	0	1	0	0	B	1	Intermediate	57.0333	Intermediate	800	1	0	8.4	1	PD	1	0	0	0	1	TACE	16.6667	1
44	1	1	0	1	0	0	0	0	1	0	1	0	0	B	1	Early	17.4333	Early → Intermediate	800	1	0	14	0	AE	0	0	0	0	0	TACE	32.0667	1
45	1	1	0	0	1	1	1	0	1	0	0	1	0	C	1	Advanced	1.4	Advanced	800	1	1	1.4	1	PD	0	0	0	1	1	BSC	7.6	1
47	1	1	0	0	0	1	0	0	1	1	0	0	0	C	1	Intermediate	19.4667	Intermediate	800	1	0	5.96667	1	PD	1	0	0	0	0	TACE	24.6667	1
48	1	0	1	0	0	0	1	0	1	1	0	1	0	C	1	Early	20.4333	Intermediate → Advanced	800	0	1	2.46667	1	PD	1	0	1	0	0	TACE	5.86667	1
49	1	1	1	0	0	1	0	0	0	0	0	0	1	C	1	Early	61.3667	Early → Advanced	800	1	1	1.36667	0	Withdrowal	0	0	0	0	1	BSC	16.2667	1
50	1	1	0	1	0	0	0	0	1	0	0	0	1	C	1	Early	9.26667	Early → Advanced	800	1	0	17.7333	1	PD	1	0	1	0	0	Clinical trial	35.3	1
51	1	0	0	1	0	0	0	1	1	1	1	0	0	B	1	Early	35.5667	Early → Intermediate	800	1	1	1.53333	1	PD	1	0	1	1	0	TACE	4.03333	1
52	1	1	0	1	0	1	0	0	1	1	0	0	0	C	1	Intermediate	1.86667	Intermediate	800	1	1	22.4	1	PD	0	0	0	1	0	BSC	30.8333	1
53	0	0	0	1	0	0	1	0	1	1	0	0	0	B	1	Intermediate	13.3333	Intermediate	800	1	0	17.2667	1	PD	1	0	0	0	0	BSC	23.1333	0
54	1	0	0	1	0	0	1	0	1	1	0	0	0	B	1	Intermediate	42.9667	Intermediate	800	1	1	3.03333	1	PD	0	0	1	1	1	BSC	4.63333	1
55	1	0	0	1	0	0	0	0	0	0	0	0	1	C	1	Advanced	4.23333	Advanced	800	1	1	3.86667	1	PD	0	0	1	0	0	TACE	53.6333	1
56	0	0	0	0	0	1	0	0	1	1	0	0	0	C	1	Intermediate	7.56667	Intermediate	800	0	1	4.33333	1	PD	0	0	1	0	0	TACE	8.33333	1
58	0	1	0	1	0	1	0	1	1	0	1	0	0	C	1	Intermediate	5.76667	Intermediate	800	1	0	3.03333	1	PD	1	0	0	0	1	BSC	5.86667	1
59	1	0	0	0	0	0	0	0	1	0	0	0	0	B	1	Intermediate	2.16667	Intermediate	800	1	1	6.66667	1	PD	1	0	0	0	0	TACE	41.6667	0
60	1	0	1	0	0	1	1	1	1	1	1	1	0	C	1	Advanced	1.43333	Advanced	<800	0	0	.	.	AE	0	0	0	0	1	BSC	0.733333	1
61	0	0	0	1	0	1	0	1	1	1	0	1	0	C	1	Intermediate	14.3333	Intermediate → Advanced	800	1	1	1.3	1	AE	0	0	0	0	1	BSC	6	1
62	0	1	0	1	0	1	0	0	0	0	0	0	1	C	1	Early	48.7	Early → Advanced	800	1	0	3.03333	1	PD	0	1	0	0	0	Clinical trial	30.4	1
63	1	0	0	1	0	1	1	0	1	0	0	0	1	C	1	Early	50.7667	Intermediate → Advanced	800	1	0	0.933333	1	PD	0	0	1	0	0	TACE	5.06667	1
65	0	0	0	1	0	1	0	0	1	1	0	0	0	C	1	Early	79.5333	Early → Intermediate	800	1	0	7.23333	1	PD	1	0	0	0	0	TACE	13.8333	1
66	0	1	0	0	0	1	0	1	0	0	0	1	1	C	1	Advanced	3.46667	Advanced	<800	0	0	.	.	AE	0	0	0	0	1	BSC	1.53333	1
67	1	1	0	1	0	1	1	0	1	1	0	1	1	C	1	Advanced	1.26667	Advanced	800	1	0	1.4	1	PD	0	0	0	1	1	TACE	3.83333	1
68	1	0	0	0	1	0	0	1	1	0	0	0	1	C	1	Early	71.1333	Intermediate → Advanced	800	1	0	7	1	PD	1	0	1	0	1	TACE	27.3	1
69	0	0	0	0	0	1	0	1	1	1	1	1	1	C	1	Advanced	1.13333	Advanced	800	1	0	1.1	1	PD	0	1	1	1	0	TACE	3.8	1
70	0	0	0	1	0	1	0	0	1	0	0	0	0	C	1	Early	84	Early → Intermediate	<800	1	0	3.5	1	PD	1	0	1	0	0	TACE	9	1
71	1	1	0	1	0	1	0	0	1	0	1	0	0	C	1	Early	89.6	Early → Intermediate	800	1	0	6.06667	0	AE	0	0	0	0	0	BSC	11.2667	0
72	1	0	0	1	0	1	1	0	0	0	0	0	1	C	1	Early	15.0667	Intermediate → Advanced	800	1	0	0.566667	1	PD	0	1	0	1	1	BSC	1.16667	1
73	1	0	0	0	1	0	1	0	0	0	0	0	1	C	1	Early	14.5333	Early → Advanced	800	1	1	0.9	1	PD	0	0	0	1	0	BSC	4.73333	1
74	1	1	1	0	0	1	0	0	1	1	0	0	1	C	1	Early	127.267	Early → Advanced	800	1	0	2.93333	1	PD	1	1	1	1	0	Clinical trial	8.36667	1
75	1	0	0	0	0	0	0	1	1	0	1	1	0	C	1	Advanced	1.26667	Advanced	800	1	1	13.2	1	PD	1	0	0	0	0	Clinical trial	28.5	1
76	1	1	0	1	0	1	0	0	1	0	1	0	1	C	1	Intermediate	13.8	Intermediate → Advanced	800	1	1	9.86667	1	PD	1	0	0	0	0	BSC	25.2667	1
79	1	1	0	1	0	1	0	1	1	1	0	0	0	C	1	Intermediate	2.8	Intermediate	800	1	0	5.13333	1	PD	1	0	0	0	0	Clinical trial	14.4667	1
80	1	1	0	0	1	1	0	0	1	0	1	1	0	C	1	Intermediate	5.83333	Intermediate → Advanced	800	1	0	10.0333	1	PD	1	0	0	0	0	BSC	30.8	1
81	0	1	0	1	0	1	0	1	1	1	0	0	0	C	1	Intermediate	2.6	Intermediate	800	1	0	2.76667	1	PD	0	0	1	0	0	BSC	12.1333	1
82	1	1	0	0	1	1	1	0	1	1	0	1	1	C	0	Advanced	1	Advanced	800	1	1	2.9	1	PD	0	0	1	0	1	BSC	4.5	1
83	0	1	0	1	0	1	1	1	1	1	1	1	0	C	1	Early	42.8667	Early → Advanced	800	1	1	.	.	AE	0	0	0	0	1	BSC	20.7	0
84	0	1	0	1	0	0	0	0	1	1	0	0	0	B	1	Early	56.6333	Early → Intermediate	800	1	0	6.6	1	PD	1	0	1	0	0	BSC	35	0
85	1	0	0	1	0	1	0	0	1	0	0	0	0	C	1	Early	21.1667	Early → Intermediate	800	1	1	1.7	0	Withdrowal	0	0	0	0	0	TACE	46.0333	0
86	1	0	0	1	0	0	0	0	1	1	0	0	0	C	1	Early	61.4	Early → Intermediate	800	1	1	5.83333	1	PD	1	0	1	0	0	BSC	17.8	0
87	1	0	1	0	0	0	0	0	1	1	0	0	0	B	1	Early	24.0667	Early → Intermediate	800	1	0	0.933333	1	PD	1	0	1	0	0	Clinical trial	11.6667	1
88	1	1	0	1	0	1	0	0	1	1	0	1	0	C	1	Advanced	40.5	Advanced	800	1	0	1.83333	1	PD	1	0	0	1	1	BSC	5.13333	1
89	1	0	1	0	0	1	1	1	1	1	0	1	1	C	1	Advanced	0.466667	Advanced	800	0	1	0.933333	1	PD	0	0	1	1	1	BSC	2.86667	1
90	1	0	0	0	0	1	0	1	1	1	1	1	1	C	0	Advanced	0	Advanced	800	0	1	.	.	AE	0	0	0	0	0	BSC	0.4	1
91	1	0	0	0	1	1	1	1	1	1	1	1	1	C	0	Advanced	0	Advanced	800	1	0	2.46667	1	PD	1	1	0	1	0	BSC	3	1
92	0	1	1	0	0	1	0	0	1	1	1	1	1	C	1	Advanced	1.3	Advanced	800	1	0	2.1	1	PD	1	1	1	1	1	BSC	6.43333	1
93	0	0	1	0	0	1	0	0	1	1	0	1	0	C	1	Advanced	3.1	Advanced	800	1	0	1.1	1	PD	0	0	1	1	0	BSC	2.6	0
94	1	1	0	0	0	1	0	0	1	0	0	1	1	C	1	Intermediate	10.7667	Early → Advanced	800	1	0	2.43333	1	PD	0	1	1	1	1	BSC	6.53333	1
95	1	0	0	1	0	1	1	1	1	1	1	0	0	C	1	Early	57.8333	Early → Intermediate	800	1	1	0.2	0	AE	0	0	0	0	0	BSC	2.6	1
96	1	1	0	1	0	1	0	0	1	0	0	0	1	C	1	Early	105.5	Intermediate → Advanced	800	1	0	6.73333	1	PD	0	0	1	1	0	BSC	31	1
97	1	1	0	0	1	1	0	1	1	0	1	1	0	C	1	Advanced	7.13333	Advanced	800	1	1	0.533333	0	AE	0	0	0	0	1	BSC	3.56667	1
98	1	1	0	1	0	1	1	1	1	1	0	0	1	C	1	Early	88.6333	Intermediate → Advanced	800	1	0	37.1	1	PD	0	0	1	0	0	TACE	43.4333	1
102	1	0	0	1	0	1	0	0	1	0	0	1	0	C	1	Intermediate	7.96667	Intermediate → Advanced	800	1	1	1.5	1	PD	0	0	0	1	0	TACE	6.23333	1
103	1	1	0	0	0	1	1	0	1	1	0	1	0	C	0	Advanced	0	Advanced	800	1	0	1.16667	1	PD	0	0	0	1	0	BSC	2.6	1
104	1	0	0	1	0	0	1	1	1	1	1	1	0	C	1	Advanced	1.13333	Advanced	800	0	1	2.56667	1	PD	1	0	0	1	1	BSC	8	1
106	1	1	0	1	0	0	0	1	0	0	0	0	1	C	1	Early	34.5333	Early → Advanced	800	1	1	1.4	1	PD	0	1	0	0	0	Clinical trial	23.6333	1
107	1	0	0	0	0	0	1	0	1	0	0	1	1	C	0	Advanced	0	Advanced	800	0	1	2.8	1	PD	1	0	0	0	1	BSC	3.4	1
108	1	1	0	0	0	1	1	0	1	1	1	0	1	C	1	Advanced	4.4	Advanced	800	1	0	1.26667	1	PD	0	1	0	1	1	BSC	26.3	1
109	1	0	0	0	1	1	0	0	1	1	1	0	1	C	1	Early	111.133	Early → Advanced	800	0	1	4.76667	1	PD	0	1	0	1	1	BSC	5.93333	1
110	1	1	0	1	0	1	0	0	1	0	0	1	0	C	1	Early	74.7333	Intermediate → Advanced	800	1	0	4.76667	1	PD	1	1	0	0	1	BSC	16.1667	1
111	1	1	0	1	0	1	0	1	1	1	1	1	1	C	1	Advanced	1.76667	Advanced	800	1	0	1.26667	1	PD	1	0	0	0	0	BSC	5.3	1
112	0	1	1	0	0	1	0	0	1	0	0	1	0	C	1	Early	238.133	Early → Advanced	800	1	0	8.63333	1	PD	1	0	0	0	1	BSC	13.8667	1
114	1	0	1	0	0	0	0	1	1	1	1	0	1	C	1	Intermediate	7.33333	Intermediate → Advanced	800	0	1	.	.	AE	0	0	0	0	1	BSC	1.66667	1
115	1	1	0	1	0	1	0	1	1	1	0	0	1	C	1	Early	287.367	Intermediate → Advanced	800	1	0	1.43333	1	PD	1	0	0	0	0	Clinical trial	8.83333	1
116	1	0	1	0	0	0	0	0	1	1	1	1	0	C	0	Advanced	0	Advanced	800	1	1	2.53333	1	PD	1	0	1	0	0	BSC	3.76667	1
117	1	1	0	0	0	1	0	1	1	0	1	0	1	C	1	Intermediate	3.36667	Intermediate → Advanced	800	1	1	29.4	1	PD	1	0	1	0	0	TACE	38.5	0
119	1	1	0	1	0	1	0	1	1	0	0	0	1	C	1	Intermediate	10.3333	Intermediate → Advanced	800	1	0	1.63333	1	PD	1	0	1	0	0	TACE	22.8667	1
120	1	1	0	0	0	0	0	0	1	1	0	0	0	B	1	Intermediate	3.46667	Intermediate	800	1	0	8.66667	1	PD	1	0	1	0	0	TACE	19.5667	0
121	1	1	0	1	0	1	0	0	1	0	0	0	1	C	1	Early	103.533	Early → Advanced	800	1	0	8.16667	1	PD	0	1	0	0	0	BSC	17.0333	0
122	0	0	0	1	0	0	1	1	1	1	1	1	0	C	0	Advanced	0	Advanced	800	0	1	.	.	AE	0	0	0	0	1	BSC	1.26667	0
123	1	1	0	1	0	0	0	1	1	0	1	1	1	C	0	Advanced	0	Advanced	800	0	1	1.3	1	PD	0	0	0	1	1	BSC	5.83333	1
125	0	1	0	1	0	1	0	0	1	1	0	0	1	C	1	Intermediate	27.0333	Intermediate → Advanced	800	1	0	5.33333	1	PD	1	1	1	0	0	TACE	18.9667	1
126	1	0	0	1	0	0	0	0	1	1	0	0	1	C	1	Early	94.9667	Intermediate → Advanced	800	1	0	1.36667	1	PD	0	0	1	0	0	Clinical trial	9.53333	1
127	0	0	0	1	0	1	0	0	1	0	0	0	1	C	1	Early	59.1	Early → Advanced	800	1	0	1.36667	1	PD	0	1	0	1	1	BSC	8.6	1
129	1	1	0	1	0	0	1	1	1	1	0	0	0	B	1	Early	14.3333	Early → Intermediate	800	1	0	3.03333	1	PD	1	0	1	0	1	BSC	9.63333	1
130	0	1	0	1	0	1	0	1	1	0	0	1	0	C	1	Early	77.9333	Early → Advanced	800	0	1	.	.	AE	0	0	0	0	0	BSC	2.43333	1
131	1	0	0	1	0	1	0	0	1	1	0	0	0	C	1	Early	54.1333	Early → Intermediate	800	1	0	6.06667	1	PD	0	0	1	0	1	BSC	13.4667	1
132	0	1	0	1	0	0	0	0	1	0	0	1	0	C	1	Early	20.1333	Early → Advanced	800	1	0	1.63333	1	PD	0	0	1	0	0	TACE	12.4667	1
133	1	0	0	1	0	1	1	1	1	1	1	1	0	C	1	Advanced	0.933333	Advanced	800	1	1	.	.	AE	0	0	0	0	0	BSC	2.3	1
134	1	0	0	1	0	0	0	1	1	1	0	0	1	C	1	Intermediate	10.3	Intermediate → Advanced	800	0	1	1.13333	1	PD	1	0	1	1	0	HAIC	8.2	1
135	0	1	0	1	0	1	0	1	0	0	0	0	1	C	1	Early	26.1333	Early → Advanced	800	1	1	1.53333	1	PD	0	1	0	0	0	BSC	11.6333	0
136	1	0	0	1	0	0	0	1	1	1	1	0	1	C	1	Intermediate	3.1	Intermediate → Advanced	800	1	0	1.53333	1	PD	1	1	1	1	0	TACE	4.1	1
137	1	0	0	1	0	0	0	1	1	0	0	1	1	C	1	Early	4.33333	Early → Advanced	800	0	1	2.76667	1	PD	0	0	0	1	0	TACE	15.2667	1
138	1	0	0	0	0	0	0	1	1	1	1	1	0	C	0	Advanced	0	Advanced	800	1	1	11.2	1	PD	1	1	0	0	0	TACE	22.4333	1
140	1	0	0	0	0	1	0	0	1	1	1	0	0	C	1	Intermediate	4.5	Intermediate	800	1	1	3.7	1	PD	1	0	1	0	0	BSC	10.1333	1
141	1	0	0	0	0	0	1	0	1	1	0	0	0	B	1	Early	51.3667	Early → Intermediate	800	1	1	9.33333	1	PD	1	0	0	0	0	TACE	11.5	1
143	1	0	0	0	1	1	1	1	1	1	1	1	1	C	1	Advanced	2.06667	Advanced	800	1	1	2.9	1	PD	1	0	0	0	1	BSC	4.63333	1
144	1	0	1	0	0	1	1	1	1	0	1	1	1	C	1	Advanced	4.4	Advanced	800	0	1	2.66667	1	PD	1	0	1	1	1	BSC	2.9	1
145	1	0	0	0	0	1	1	1	1	1	1	0	1	C	0	Advanced	0.0666667	Advanced	800	0	1	.	.	AE	0	0	0	0	1	BSC	0.6	1
146	0	1	0	0	0	1	0	1	1	1	0	0	1	C	1	Intermediate	4.66667	Intermediate → Advanced	800	0	1	.	.	AE	0	0	0	0	1	BSC	1.16667	1
147	0	0	0	0	0	1	0	1	1	1	1	1	0	C	1	Early	35.4667	Intermediate → Advanced	800	0	1	0.2	1	AE	0	0	0	0	1	BSC	1.1	1
148	0	0	0	0	0	0	0	1	1	0	1	0	0	B	1	Intermediate	21.9333	Intermediate	800	1	0	6.86667	1	PD	1	0	1	1	0	BSC	11.1	1
149	1	0	0	0	0	0	1	1	1	0	0	0	0	B	1	Early	55.6667	Early → Intermediate	800	0	1	3.03333	1	PD	1	0	1	0	0	Clinical trial	9.26667	1
152	0	0	0	1	0	0	0	1	1	1	1	0	0	B	1	Early	27.5333	Early → Intermediate	800	1	1	6.76667	1	PD	1	0	0	0	0	BSC	9.86667	0
153	1	1	0	0	0	0	0	1	0	0	0	0	1	C	1	Advanced	14.8333	Advanced	800	1	1	8.43333	1	PD	0	1	0	1	1	BSC	20.7667	1
154	1	0	0	1	0	0	0	0	1	0	0	0	1	C	1	Early	35.4333	Early → Advanced	800	1	0	9.8	1	PD	0	0	1	0	0	TACE	29.2333	0
155	1	0	1	0	0	0	0	0	1	0	0	0	1	C	0	Advanced	0	Advanced	800	1	0	10.0333	1	PD	0	1	0	0	0	Resection	29.1667	0
156	1	0	0	0	0	0	1	1	1	1	1	1	1	C	0	Advanced	0	Advanced	800	1	0	1.13333	1	PD	1	0	0	0	0	BSC	15.6333	1
157	1	0	0	1	0	0	0	0	1	0	0	1	1	C	1	Early	58.9333	Intermediate → Advanced	800	1	1	3	1	PD	1	1	1	1	1	BSC	3.06667	1
158	1	0	0	0	1	0	0	0	1	0	0	1	0	C	1	Advanced	11.6	Advanced	800	0	1	5.13333	1	PD	1	0	0	0	0	TACE	27.4	0
159	0	0	1	0	0	1	0	1	1	0	1	1	1	C	0	Advanced	0	Advanced	800	1	1	0.433333	0	AE	0	0	0	0	0	HAIC	3.93333	1
161	1	1	0	0	0	0	1	1	1	1	0	0	1	C	0	Advanced	0	Advanced	800	1	1	2.86667	1	PD	1	0	0	1	1	BSC	2.63333	0
163	1	1	0	0	1	1	0	0	1	1	1	0	0	C	1	Early	18	Early → Intermediate	<800	1	0	3.5	1	PD	1	0	1	0	0	BSC	7.93333	1
166	0	1	0	1	0	0	0	1	1	1	0	0	0	B	1	Intermediate	18.8333	Intermediate	800	1	1	.	.	AE	0	0	0	0	0	TACE	6.7	0
168	1	1	0	1	0	0	1	0	1	0	0	0	1	C	1	Early	43.7	Early → Advanced	800	1	0	1.03333	1	PD	1	0	0	1	0	HAIC	4	1
169	1	0	0	1	0	0	0	1	1	0	1	1	1	C	1	Early	93.0667	Early → Advanced	800	1	0	0.8	1	PD	1	1	1	1	0	TACE	14.0667	1
170	1	1	0	1	0	0	0	0	1	1	0	0	0	B	1	Intermediate	32.6667	Intermediate	800	1	0	6.6	1	PD	1	0	1	0	0	BSC	11.0333	1
171	1	0	0	0	0	0	0	1	1	1	0	0	0	B	1	Intermediate	35.0667	Intermediate	800	1	1	2.8	1	PD	1	0	1	0	0	BSC	8.1	1
173	1	1	0	1	0	0	0	1	0	0	0	0	1	C	1	Early	144.167	Early → Advanced	800	1	1	5.03333	1	PD	0	1	0	1	0	BSC	14.1	0
174	1	1	0	0	0	0	0	0	1	1	1	0	0	B	1	Intermediate	6.03333	Intermediate	800	1	0	4.66667	1	PD	1	0	0	0	0	TACE	24.0333	0
175	1	0	0	1	0	0	1	0	1	0	1	0	1	C	1	Advanced	2.56667	Advanced	<800	1	0	.	.	AE	0	0	0	0	0	BSC	2.06667	0
176	0	0	1	0	0	0	1	0	1	0	1	1	0	C	1	Advanced	1.26667	Advanced	800	1	0	2.5	1	AE	0	0	0	0	0	TACE	19.4333	1
177	1	1	0	0	0	0	0	0	1	1	0	0	1	C	1	Advanced	5.6	Advanced	800	1	0	1.4	1	PD	1	1	0	0	0	HAIC	23.8	0
178	1	1	0	1	0	0	0	1	1	1	0	1	0	C	1	Early	3.73333	Early → Advanced	<800	1	0	1.16667	1	PD	1	0	1	1	0	BSC	4	1
179	1	0	0	1	0	0	1	1	1	1	1	0	0	B	1	Early	50.2	Early → Intermediate	800	1	1	1.8	1	PD	1	0	1	0	0	BSC	6.66667	0
180	0	1	0	1	0	1	0	1	1	1	1	0	0	C	1	Intermediate	5.8	Intermediate	800	1	0	2.2	1	PD	1	0	1	0	1	BSC	3.33333	1
181	1	1	1	0	0	0	0	1	1	0	1	1	0	C	0	Advanced	0	Advanced	800	1	1	5.26667	1	PD	1	1	1	1	0	BSC	15.6333	0
182	1	0	0	0	0	1	0	1	1	1	0	0	1	C	1	Intermediate	3.96667	Intermediate → Advanced	800	1	1	1.1	1	AE	0	0	0	0	0	BSC	5.03333	1
185	0	1	0	1	0	0	0	0	1	1	0	0	0	B	1	Intermediate	6.5	Intermediate	800	1	1	3.5	1	PD	1	0	1	0	0	Clinical trial	22.5333	0
186	1	1	0	1	0	1	0	0	1	1	0	0	0	C	1	Early	73.4667	Early → Intermediate	800	1	0	2.86667	1	PD	1	0	1	0	0	BSC	8.6	0
187	1	0	1	0	0	0	0	0	1	1	0	0	0	B	1	Intermediate	42.7	Intermediate	800	1	1	2.8	1	PD	1	0	1	1	0	Clinical trial	2.8	0
188	1	0	0	1	0	0	0	0	1	1	0	0	0	B	1	Early	45.6	Early → Intermediate	800	0	1	6.63333	1	PD	1	0	0	0	0	Clinical trial	20.3667	0
189	1	1	0	0	0	0	0	0	1	0	1	1	1	C	1	Early	15.4333	Intermediate → Advanced	800	0	1	4.76667	1	PD	1	0	1	0	0	TACE	14.6333	1
191	1	0	0	1	0	0	0	1	1	1	0	0	0	B	1	Early	51.8333	Early → Intermediate	800	1	1	5.4	1	PD	0	0	1	0	0	TACE	17.1333	1
192	1	0	0	0	0	0	0	0	1	1	0	0	1	C	1	Early	39.3667	Early → Advanced	800	1	1	2.66667	1	PD	1	1	0	0	0	Clinical trial	20.9	1
193	1	1	0	0	0	0	0	0	1	0	1	1	0	C	1	Advanced	5.56667	Advanced	800	1	0	2.8	1	PD	1	0	0	0	0	TACE	20.4	0
194	1	0	0	0	1	0	0	0	1	1	0	0	1	C	1	Intermediate	1	Intermediate → Advanced	800	1	1	5.36667	1	PD	0	0	1	1	0	BSC	8.73333	1
195	1	0	0	1	0	0	0	0	1	1	0	1	0	C	1	Early	20.1	Early → Advanced	800	1	1	1.2	1	PD	1	0	1	1	0	BSC	1.3	0
196	1	0	0	1	0	0	0	1	1	0	0	0	0	B	1	Early	73.1333	Early → Intermediate	800	1	0	2.43333	1	PD	1	0	1	1	1	BSC	3.16667	1
197	1	1	0	1	0	0	0	1	1	0	0	0	0	B	1	Intermediate	22.4	Intermediate	800	1	0	8.4	1	PD	1	0	1	0	0	TACE	15.5	1
199	1	0	1	0	0	0	0	1	1	0	1	1	0	C	0	Advanced	0	Advanced	800	0	1	0.933333	1	PD	1	0	1	1	0	BSC	4.33333	1
200	1	1	0	0	0	0	0	0	1	1	0	0	0	B	1	Intermediate	1.23333	Intermediate	800	1	0	0.933333	1	PD	1	0	1	1	0	HAIC	4.33333	0
201	0	1	0	0	0	1	0	1	0	0	0	0	1	C	1	Early	34.5	Early → Advanced	800	1	0	8.23333	1	PD	0	1	0	0	0	BSC	15.3333	1
202	0	0	0	1	0	1	0	0	1	0	0	1	1	C	1	Early	130.1	Early → Advanced	800	1	0	4.43333	1	PD	1	0	0	0	0	TACE	14.8	0
203	1	1	0	1	0	0	0	0	1	1	0	0	0	C	1	Early	92.8667	Early → Intermediate	800	1	0	2.56667	1	PD	1	0	1	0	0	TACE	13.5	0
205	0	1	1	0	0	0	0	0	1	1	0	0	0	B	1	Early	76.7333	Early → Intermediate	800	1	0	2.3	1	PD	1	0	0	0	0	BSC	10.5	0
206	0	1	0	1	0	0	1	0	1	1	0	0	0	B	1	Early	12.7	Early → Intermediate	800	1	0	3.23333	1	PD	1	0	1	0	0	BSC	6.9	1
208	1	1	0	0	0	0	0	0	1	1	1	0	1	C	1	Advanced	3.43333	Advanced	800	1	0	1.43333	1	PD	1	1	1	1	0	BSC	10.3	1
210	1	1	0	0	0	0	0	1	1	1	1	1	0	C	0	Advanced	0	Advanced	800	1	1	0.666667	1	PD	1	0	1	1	1	BSC	2.96667	1
211	1	0	0	0	0	0	1	0	1	0	0	0	0	B	1	Intermediate	13.3	Intermediate	<800	1	0	.	.	AE	0	0	0	0	1	BSC	9.06667	1
212	0	1	0	0	0	1	0	1	1	1	0	0	0	C	1	Intermediate	5.03333	Intermediate	800	1	0	1.06667	1	PD	1	0	1	0	1	BSC	2	1
213	1	0	1	0	0	0	0	0	1	1	1	0	0	B	1	Intermediate	129.067	Intermediate	800	1	1	2.8	1	PD	1	0	1	0	0	TACE	12.3667	1
214	0	0	1	0	0	0	0	1	1	0	0	0	1	C	1	Intermediate	6.06667	Intermediate → Advanced	800	1	1	2.8	1	PD	1	1	1	0	0	Clinical trial	14.9333	0
215	0	1	0	1	0	1	0	0	1	1	1	1	0	C	1	Advanced	7.36667	Advanced	800	0	0	1.13333	0	AE	0	0	0	0	0	BSC	1	0
216	1	1	0	1	0	0	0	1	1	1	0	0	0	B	1	Early	37.6	Early → Intermediate	800	1	0	2.8	1	PD	1	0	1	0	0	BSC	6.43333	1
217	1	1	1	0	0	0	0	1	1	0	0	0	0	B	1	Intermediate	4.66667	Intermediate	800	1	0	0.933333	1	PD	1	0	1	0	0	TACE	9.23333	1
218	1	0	0	0	0	0	0	0	1	1	1	0	0	B	1	Intermediate	1.16667	Intermediate	800	1	1	0.7	0	Withdrowal	0	0	0	0	0	BSC	1.9	1
221	1	0	0	1	0	0	1	0	1	1	0	0	0	B	1	Intermediate	13.3	Intermediate	800	1	0	2.8	1	PD	0	0	1	0	0	BSC	6.56667	1
222	0	1	0	1	0	0	0	0	1	0	0	0	0	B	1	Early	46.6333	Early → Intermediate	<800	1	1	2.33333	1	PD	1	0	1	0	0	BSC	13.1333	0
224	1	0	0	0	0	1	1	1	1	1	1	1	0	C	1	Intermediate	16.8333	Intermediate → Advanced	800	1	1	0.4	1	PD	1	0	1	1	1	BSC	0.666667	1
225	1	0	0	0	0	0	1	0	1	0	0	0	0	B	1	Early	18.9333	Early → Intermediate	800	1	0	0.9	1	PD	1	0	1	0	1	BSC	13.7667	1
226	0	0	0	0	0	0	0	1	0	0	0	0	1	C	1	Early	23.0333	Early → Advanced	800	1	0	4.56667	1	PD	0	0	0	1	0	BSC	5.03333	0
227	0	0	0	0	0	0	1	1	1	1	1	1	0	C	1	Advanced	6.76667	Advanced	800	1	0	1.36667	1	PD	1	1	0	1	1	BSC	2.6	1
228	1	0	1	0	0	0	0	0	0	0	0	0	1	C	1	Advanced	17.3333	Advanced	800	1	1	6.86667	1	PD	1	1	1	1	0	TACE	11	0
229	1	0	0	0	0	1	1	0	1	1	0	1	0	C	1	Intermediate	17.3667	Intermediate → Advanced	<800	1	0	.	.	AE	0	0	0	0	1	BSC	2.7	1
