# Supplementary material for: Analysis of Sorafenib Outcome: Focusing on the Clinical Course in Patients with Hepatocellular Carcinoma
Source: PLoS One. 2016 Aug 18;11(8):e0161303. doi: 10.1371/journal.pone.0161303 (PMC4990272; doi:10.1371/journal.pone.0161303)
Supplement: S9 Table — (XLSX) [file pone.0161303.s009.xlsx]

## Sheet:  S9 Table
患者番号	Male	Age >72 years	HBV	HCV	Alcohol	Number of intrahepatic lesions >7	Maximum tumor size >50 mm	Child-Pugh B	Subclassification	AFP >400 ng/dL	Number of TACE	Effectiveness of intial TACE	Administration timing of sorafenib	Status at the time of TACE failure/refractory (MVI/EHM)	Time from beding diagnosis as intermediate stage to advanced stage	Events	Time from the day of the last TACE to advanced stage	Survival from the TACE TACE	Survival from beding diagnosis as intermediate stage	Events
2	1	1	0	1	0	0	0	0	B2	0	7	Responder	After progression to advanced stage	0	21.4333	1	7.03333	14.3667	28.7667	1
3	1	0	0	0	1	1	1	0	B2	0	5	Responder	Before progression to advanced stage	0	74.1	0	.	62.9	78.2	1
4	1	0	0	1	0	0	0	0	B1	1	2	Non-responder	After progression to advanced stage	1	5.73333	1	5.66667	9.76667	9.83333	1
5	1	0	1	0	0	1	0	0	B2	0	8	Responder	After progression to advanced stage	0	51.7	1	5.56667	10.0333	56.1667	1
9	1	0	0	0	1	0	0	0	B2	0	8	Responder	After progression to advanced stage	0	18.9	1	5.33333	18.3667	31.9333	1
10	1	0	0	1	0	1	0	0	B2	1	1	Responder	Before progression to advanced stage	0	12.8333	1	.	12.6333	13.3	1
14	1	1	0	1	0	0	0	0	B1	0	2	Responder	Before progression to advanced stage	0	34.7667	1	.	45.1667	47.4333	1
18	1	0	0	0	1	0	0	0	B1	0	1	Non-responder	After progression to advanced stage	0	5.2	1	7.26667	12.2333	10.1667	1
20	1	1	0	0	0	1	0	0	B2	0	5	Responder	After progression to advanced stage	0	32.7667	1	2.9	19.7333	49.6	1
22	1	0	0	1	0	0	0	0	B1	0	6	Responder	Before progression to advanced stage	0	23.7667	1	.	9.9	27.1667	1
24	1	0	0	1	0	0	0	0	B2	0	4	Responder	Before progression to advanced stage	0	22.9333	1	.	25.4	36.8	1
26	1	1	0	1	0	1	0	1	B3	0	2	Responder	Before progression to advanced stage	0	13.4	0	.	13.9	13.8667	1
27	1	0	0	1	0	1	0	0	B2	0	1	Responder	Before progression to advanced stage	0	12.1333	1	.	19.6333	15.0333	1
29	1	0	0	1	0	1	0	0	B2	0	1	Responder	Before progression to advanced stage	0	30.1667	1	.	58.2	52.3333	1
32	1	0	1	0	0	0	1	0	B2	0	2	Responder	After progression to advanced stage	1	21.7667	1	3.9	6	23.8667	1
33	0	0	0	0	0	0	0	0	B2	0	2	Responder	Before progression to advanced stage	0	43.9667	0	.	37.8	46	1
34	1	1	1	0	0	1	0	0	B2	1	2	Non-responder	After progression to advanced stage	1	4.26667	1	0.766667	26.5667	30.0667	1
35	1	0	0	1	0	0	0	0	B1	0	7	Responder	Before progression to advanced stage	0	82.1333	0	.	25.9333	82.8667	1
36	1	1	0	1	0	0	0	0	B2	0	4	Non-responder	Before progression to advanced stage	0	16.5667	0	.	14.3	20.8667	1
37	1	1	0	0	0	0	1	0	B2	0	3	Responder	After progression to advanced stage	1	16.1	1	3	11.3	24.4	1
38	0	0	0	1	0	0	0	1	B1	1	1	Non-responder	Before progression to advanced stage	0	23.0667	0	.	25.9	26.3	1
41	0	1	0	0	0	0	0	0	B2	0	4	Responder	After progression to advanced stage	0	12.8	1	2.06667	7.23333	17.9667	1
43	1	0	0	1	0	0	0	0	B1	1	10	Responder	Before progression to advanced stage	0	69.6333	0	.	17.8333	73.7	1
44	1	0	0	1	0	0	1	0	B1	0	2	Responder	Before progression to advanced stage	0	36.2333	1	.	36.7333	42.0667	1
47	1	1	0	0	0	0	1	0	B2	0	4	Responder	Before progression to advanced stage	0	40.3667	1	.	29.1667	44.1333	1
48	1	0	1	0	0	0	0	0	B2	0	3	Responder	After progression to advanced stage	0	6.36667	1	1.06667	8.26667	13.5667	1
51	1	0	0	1	0	1	0	0	B2	0	2	Non-responder	Before progression to advanced stage	0	8.36667	1	.	9	10.8667	1
52	1	1	0	1	0	1	0	0	B2	0	1	Non-responder	Before progression to advanced stage	0	27.4333	1	.	31.7667	33.5333	1
53	0	0	0	1	0	1	0	1	B3	0	2	Responder	Before progression to advanced stage	0	32.7	0	.	29.4	35.3	0
54	1	0	0	1	0	0	0	0	B1	0	4	Responder	Before progression to advanced stage	0	46	1	.	11.2333	47.6	1
56	0	0	0	0	0	0	1	0	B2	0	2	Responder	Before progression to advanced stage	0	15.7667	0	.	15.6333	17.8	1
58	0	1	0	1	0	0	1	0	B2	0	2	Non-responder	Before progression to advanced stage	0	9.6	0	.	14.4667	12.4333	1
59	1	0	0	0	0	0	1	0	B2	0	1	Non-responder	Before progression to advanced stage	0	23.5667	1	.	43.8333	44.2333	0
61	0	0	0	1	0	0	0	0	B1	1	2	Responder	After progression to advanced stage	0	14.9333	1	2.16667	8.16667	20.9333	1
63	1	0	0	1	0	0	0	0	B1	0	2	Responder	After progression to advanced stage	0	9.73333	1	2.56667	7.76667	14.9333	1
65	0	0	0	1	0	0	0	0	B1	0	4	Non-responder	Before progression to advanced stage	0	17.0333	1	.	16.0667	19.4333	1
68	1	0	0	0	1	0	0	0	B2	0	4	Responder	After progression to advanced stage	0	21.9333	1	3.93333	31.3667	49.3667	0
70	0	0	0	1	0	1	0	0	B2	0	4	Responder	Before progression to advanced stage	0	29.6667	0	.	15.7667	35.1667	1
71	1	1	0	1	0	0	1	0	B1	0	3	Responder	Before progression to advanced stage	0	27.4667	0	.	21.2667	32.6667	0
72	1	0	0	1	0	0	0	0	B1	0	3	Responder	After progression to advanced stage	0	5.9	1	0.9	3.06667	8.06667	1
76	1	1	0	1	0	0	1	0	B2	0	1	Responder	After progression to advanced stage	1	11.2	1	11.2	36.9333	36.9333	1
79	1	1	0	1	0	1	1	0	B2	1	1	Non-responder	Before progression to advanced stage	0	8.06667	1	.	17.2667	17.4	1
80	1	1	0	0	1	0	0	0	B1	0	2	Responder	After progression to advanced stage	0	7	1	1.16667	31.9667	37.8	1
81	0	1	0	1	0	1	0	0	B2	1	1	Non-responder	Before progression to advanced stage	0	12.6667	0	.	14.5667	15.0333	1
84	0	0	0	1	0	0	0	0	B2	0	5	Responder	Before progression to advanced stage	0	62.4667	0	.	39.4667	66.2	0
85	1	0	0	1	0	1	0	0	B2	0	1	Non-responder	Before progression to advanced stage	0	55.1	0	.	46.9667	47.2333	0
86	1	0	0	1	0	1	0	0	B2	1	3	Responder	Before progression to advanced stage	0	23.9667	0	.	24.4667	24.2667	0
87	1	0	1	0	0	1	0	0	B2	0	2	Non-responder	Before progression to advanced stage	0	15.1333	0	.	13.0667	17.4	1
95	1	0	0	1	0	1	0	0	B2	0	5	Responder	Before progression to advanced stage	0	12.4	0	.	4.56667	14.8	1
96	1	1	0	1	0	0	1	0	B2	0	2	Non-responder	After progression to advanced stage	0	5.63333	1	4.73333	35.7333	36.6333	1
98	1	1	0	1	0	0	0	0	B2	1	5	Responder	After progression to advanced stage	1	5.76667	1	3.43333	47.4667	49.8	1
102	1	0	0	1	0	0	1	1	B4	0	2	Responder	After progression to advanced stage	1	5.9	1	0	8.33333	14.2333	1
110	1	1	0	1	0	0	0	0	B1	1	4	Non-responder	After progression to advanced stage	1	6.3	1	2.43333	18.8667	22.7333	1
114	1	0	1	0	0	1	0	1	B3	1	4	Non-responder	After progression to advanced stage	0	7.83333	1	1.73333	3.4	9.5	1
115	1	1	0	1	0	1	0	0	B2	1	1	Non-responder	After progression to advanced stage	1	4.9	1	3.03333	11.9	13.7667	1
117	1	1	0	0	0	0	1	0	B2	1	2	Non-responder	After progression to advanced stage	0	3.56667	1	1.46667	39.9667	42.0667	0
119	1	1	0	1	0	1	0	0	B2	1	3	Responder	After progression to advanced stage	0	11.0333	1	4.96667	27.8333	33.9	1
120	1	0	0	0	0	1	1	0	B2	1	2	Non-responder	Before progression to advanced stage	0	22.1333	0	.	21.4	23.1667	0
125	0	0	0	1	0	0	0	0	B1	0	2	Responder	After progression to advanced stage	0	25.6667	1	4.4	24.3333	45.6	1
126	1	0	0	1	0	0	0	0	B1	0	4	Responder	After progression to advanced stage	0	15.8333	1	4.1	15.9	27.6333	1
129	1	1	0	1	0	1	0	0	B2	1	2	Non-responder	Before progression to advanced stage	0	6.53333	0	.	12.6333	13.1333	1
131	1	0	0	1	0	0	0	0	B1	0	2	Responder	Before progression to advanced stage	0	18.8	0	.	15.5667	23.6333	1
134	1	0	0	1	0	1	0	0	B2	0	1	Non-responder	After progression to advanced stage	1	5	1	3.26667	11.5333	13.2667	1
136	1	0	0	1	0	1	0	0	B2	1	1	Non-responder	After progression to advanced stage	1	3.76667	1	3.1	7.2	7.86667	1
140	1	0	0	0	0	1	1	0	B2	0	3	Non-responder	Before progression to advanced stage	0	8.2	0	.	10.9333	14.6333	1
141	1	0	0	0	0	1	0	0	B2	0	1	Non-responder	Before progression to advanced stage	0	25.1333	0	.	13.8	27.3	1
146	0	1	0	0	0	0	1	0	B2	1	1	Non-responder	After progression to advanced stage	0	4.66667	1	3.16667	4.33333	5.83333	1
147	0	0	0	0	0	1	0	0	B2	0	1	Non-responder	After progression to advanced stage	0	5.26667	1	3.3	4.4	6.36667	1
148	0	0	0	0	0	0	0	0	B1	1	3	Non-responder	Before progression to advanced stage	0	11.9	1	.	12.2333	16.1333	1
149	1	0	0	0	0	0	0	0	B1	1	2	Responder	Before progression to advanced stage	0	15.3	0	.	14.7	19.7667	1
152	0	0	0	1	0	1	0	0	B2	1	1	Responder	Before progression to advanced stage	0	15.2	1	.	15.5	16.1	0
157	1	0	0	1	0	0	0	0	B2	0	3	Responder	After progression to advanced stage	1	29.1	1	3.66667	8.13333	33.5667	1
163	1	1	0	0	1	1	0	0	B2	0	1	Non-responder	Before progression to advanced stage	0	10.9667	0	.	11.3667	11.4333	1
166	0	1	0	1	0	0	0	0	B1	1	2	Responder	Before progression to advanced stage	0	24.3333	0	.	11.3667	25.5333	0
170	1	1	0	1	0	0	0	0	B1	0	3	Responder	Before progression to advanced stage	0	27.2667	0	.	16.6333	31.7	1
171	1	0	0	0	0	1	0	0	B2	0	4	Responder	Before progression to advanced stage	0	38.2667	0	.	24.7667	43.5667	1
174	1	1	0	0	0	0	1	0	B2	1	2	Non-responder	Before progression to advanced stage	0	37.7	0	.	27.2667	30.4667	0
179	1	0	0	1	0	0	0	0	B2	0	3	Responder	Before progression to advanced stage	0	19.5333	0	.	16.5667	24.4	0
180	0	1	0	1	0	0	1	0	B2	1	1	Non-responder	Before progression to advanced stage	0	8	0	.	9.03333	9.13333	1
182	1	0	0	0	0	1	1	0	B2	1	2	Non-responder	After progression to advanced stage	0	4.23333	1	2.1	7.16667	9.3	1
185	0	1	0	1	0	0	0	0	B2	0	1	Responder	Before progression to advanced stage	0	29.0667	0	.	29.0333	29.4	0
186	1	1	0	1	0	0	0	0	B1	0	4	Responder	Before progression to advanced stage	0	15.6333	0	.	13.3	19.1	0
187	1	0	1	0	0	0	0	0	B1	0	5	Responder	Before progression to advanced stage	0	46.3	0	.	4.63333	47.7	0
188	1	0	0	1	0	0	0	0	B1	0	2	Responder	Before progression to advanced stage	0	19.6667	0	.	25.0333	27.6	0
189	1	1	0	0	0	0	0	0	B1	0	2	Responder	After progression to advanced stage	1	5.86667	1	5.86667	20.7333	20.7333	1
191	1	0	0	1	0	1	0	0	B2	1	2	Non-responder	Before progression to advanced stage	0	18.7667	0	.	19.4333	19.5667	1
194	1	0	0	0	1	1	0	0	B2	0	1	Non-responder	After progression to advanced stage	1	1.03333	1	1.03333	9.73333	9.73333	1
196	1	0	0	1	0	1	0	0	B2	0	6	Responder	Before progression to advanced stage	0	60.3333	0	.	7.13333	61.0667	1
197	1	1	0	1	0	0	1	0	B2	1	5	Responder	Before progression to advanced stage	0	34.7667	0	.	17.3667	38.3667	1
200	1	1	0	0	0	1	1	0	B2	0	1	Non-responder	Before progression to advanced stage	0	5.83333	0	.	5.56667	6.06667	0
203	1	1	0	1	0	0	0	0	B2	0	6	Responder	Before progression to advanced stage	0	37.5667	0	.	17.7333	39.2667	0
205	0	1	1	0	0	0	0	0	B1	0	2	Responder	Before progression to advanced stage	0	15.0667	0	.	15.1333	23.2667	0
206	0	1	0	1	0	1	0	1	B3	0	2	Non-responder	Before progression to advanced stage	0	7.23333	0	.	10.0333	10.9	1
211	1	0	0	0	0	0	0	1	B1	0	2	Responder	Before progression to advanced stage	0	24.8333	0	.	13.7	22.4	1
212	0	1	0	0	0	0	1	0	B2	1	1	Non-responder	Before progression to advanced stage	0	6.36667	0	.	2.93333	7.3	1
213	1	0	1	0	0	0	1	0	B1	0	3	Responder	Before progression to advanced stage	0	16.5667	1	.	16.1	26.1333	1
214	0	0	1	0	0	0	1	0	B2	1	2	Responder	After progression to advanced stage	0	7.03333	1	3.73333	18.6667	21.9667	0
216	1	1	0	1	0	0	0	0	B1	0	2	Responder	Before progression to advanced stage	0	15.1667	1	.	10.1667	16.2333	1
217	1	1	1	0	0	0	1	0	B2	1	1	Non-responder	Before progression to advanced stage	0	8.46667	1	.	13.9	13.9333	1
218	1	0	0	0	0	1	1	0	B2	0	1	Non-responder	Before progression to advanced stage	0	2.4	0	.	3.06667	3.6	1
221	1	0	0	1	0	1	0	0	B2	0	2	Responder	Before progression to advanced stage	0	19.1333	0	.	10.5	20.8	1
222	0	1	0	1	0	1	0	0	B2	0	1	Non-responder	Before progression to advanced stage	0	17.7333	0	.	15.7333	16.1	0
224	1	0	0	0	0	0	0	0	B1	0	4	Responder	After progression to advanced stage	0	17.4667	1	2.33333	3.3	18.4333	1
225	1	0	0	0	0	0	0	1	B1	0	3	Non-responder	Before progression to advanced stage	0	20.5333	0	.	18.4667	32.7	1
229	1	0	0	0	0	0	1	1	B3	0	2	Responder	After progression to advanced stage	0	5.2	1	17.3667	20.0667	7.9	1
