# Supplementary material for: Analysis of Sorafenib Outcome: Focusing on the Clinical Course in Patients with Hepatocellular Carcinoma
Source: PLoS One. 2016 Aug 18;11(8):e0161303. doi: 10.1371/journal.pone.0161303 (PMC4990272; doi:10.1371/journal.pone.0161303)
Supplement: S10 Table — (XLSX) [file pone.0161303.s010.xlsx]

## Sheet: S10 Table
No.	Male	Age >72 years	HBV	HCV	Alcohol	Number of intrahepatic lesions >7	Maximum tumor size >50 mm	Child-Pugh B	Subclassification	AFP >400 ng/dL	Effectiveness of intial TACE	Administration timing of sorafenib	Survival from beding diagnosis as intermediate stage	Events
2	1	1	0	1	0	0	0	0	B2	0	Responder	After progression to advanced stage	28.7667	1
4	1	0	0	1	0	0	0	0	B1	1	Non-responder	After progression to advanced stage	9.83333	1
5	1	0	1	0	0	1	0	0	B2	0	Responder	After progression to advanced stage	56.1667	1
9	1	0	0	0	1	0	0	0	B2	0	Responder	After progression to advanced stage	31.9333	1
10	1	0	0	1	0	1	0	0	B1	1	Responder	Before progression to advanced stage	13.3	1
14	1	1	0	1	0	0	0	0	B1	0	Responder	Before progression to advanced stage	47.4333	1
18	1	0	0	0	1	0	0	0	B2	0	Non-responder	After progression to advanced stage	10.1667	1
20	1	1	0	0	0	1	0	0	B1	0	Responder	After progression to advanced stage	49.6	1
22	1	0	0	1	0	0	0	0	B2	0	Responder	Before progression to advanced stage	27.1667	1
24	1	0	0	1	0	0	0	0	B2	0	Responder	Before progression to advanced stage	36.8	1
27	1	0	0	1	0	1	0	0	B2	0	Responder	Before progression to advanced stage	15.0333	1
29	1	0	0	1	0	1	0	0	B2	0	Responder	Before progression to advanced stage	52.3333	1
32	1	0	1	0	0	0	1	0	B2	0	Responder	After progression to advanced stage	23.8667	1
33	0	0	0	0	0	0	0	0	B2	0	Responder	Before progression to advanced stage	46	1
34	1	1	1	0	0	1	0	0	B1	1	Non-responder	After progression to advanced stage	30.0667	1
35	1	0	0	1	0	0	0	0	B2	0	Responder	Before progression to advanced stage	82.8667	1
36	1	1	0	1	0	0	0	0	B2	0	Non-responder	Before progression to advanced stage	20.8667	1
37	1	1	0	0	0	0	1	0	B2	0	Responder	After progression to advanced stage	24.4	1
41	0	1	0	0	0	0	0	0	B1	0	Responder	After progression to advanced stage	17.9667	1
43	1	0	0	1	0	0	0	0	B1	1	Responder	Before progression to advanced stage	73.7	1
44	1	0	0	1	0	0	1	0	B2	0	Responder	Before progression to advanced stage	42.0667	1
47	1	1	0	0	0	0	1	0	B2	0	Responder	Before progression to advanced stage	44.1333	1
48	1	0	1	0	0	0	0	0	B2	0	Responder	After progression to advanced stage	13.5667	1
51	1	0	0	1	0	1	0	0	B2	0	Non-responder	Before progression to advanced stage	10.8667	1
52	1	1	0	1	0	1	0	0	B1	0	Non-responder	Before progression to advanced stage	33.5333	1
54	1	0	0	1	0	0	0	0	B2	0	Responder	Before progression to advanced stage	47.6	1
56	0	0	0	0	0	0	1	0	B2	0	Responder	Before progression to advanced stage	17.8	1
58	0	1	0	1	0	0	1	0	B1	0	Non-responder	Before progression to advanced stage	12.4333	1
61	0	0	0	1	0	0	0	0	B1	1	Responder	After progression to advanced stage	20.9333	1
63	1	0	0	1	0	0	0	0	B2	0	Responder	After progression to advanced stage	14.9333	1
68	1	0	0	0	1	0	0	0	B1	0	Responder	After progression to advanced stage	49.3667	0
72	1	0	0	1	0	0	0	0	B2	0	Responder	After progression to advanced stage	8.06667	1
76	1	1	0	1	0	0	1	0	B2	0	Responder	After progression to advanced stage	25.3667	1
79	1	1	0	1	0	1	1	0	B1	1	Non-responder	Before progression to advanced stage	17.4	1
80	1	1	0	0	1	0	0	0	B2	0	Responder	After progression to advanced stage	37.8	1
81	0	1	0	1	0	1	0	0	B2	1	Non-responder	Before progression to advanced stage	15.0333	1
84	0	0	0	1	0	0	0	0	B2	0	Responder	Before progression to advanced stage	66.2	0
85	1	0	0	1	0	1	0	0	B2	0	Non-responder	Before progression to advanced stage	47.2333	0
96	1	1	0	1	0	0	1	0	B2	0	Non-responder	After progression to advanced stage	36.6333	1
98	1	1	0	1	0	0	0	0	B4	1	Responder	After progression to advanced stage	49.8	1
102	1	0	0	1	0	0	1	1	B2	0	Responder	After progression to advanced stage	14.2333	1
115	1	1	0	1	0	1	0	0	B2	1	Non-responder	After progression to advanced stage	13.7667	1
117	1	1	0	0	0	0	1	0	B2	1	Non-responder	After progression to advanced stage	42.0667	0
119	1	1	0	1	0	1	0	0	B2	1	Responder	After progression to advanced stage	33.9	1
120	1	0	0	0	0	1	1	0	B1	1	Non-responder	Before progression to advanced stage	23.1667	0
125	0	0	0	1	0	0	0	0	B1	0	Responder	After progression to advanced stage	45.6	1
126	1	0	0	1	0	0	0	0	B2	0	Responder	After progression to advanced stage	27.6333	1
129	1	1	0	1	0	1	0	0	B1	1	Non-responder	Before progression to advanced stage	13.1333	1
131	1	0	0	1	0	0	0	0	B2	0	Responder	Before progression to advanced stage	23.6333	1
134	1	0	0	1	0	1	0	0	B2	0	Non-responder	After progression to advanced stage	13.2667	1
136	1	0	0	1	0	1	0	0	B2	1	Non-responder	After progression to advanced stage	7.86667	1
146	0	1	0	0	0	0	1	0	B2	1	Non-responder	After progression to advanced stage	5.83333	1
147	0	0	0	0	0	1	0	0	B1	0	Non-responder	After progression to advanced stage	6.36667	1
148	0	0	0	0	0	0	0	0	B1	1	Non-responder	Before progression to advanced stage	16.1333	1
149	1	0	0	0	0	0	0	0	B2	1	Responder	Before progression to advanced stage	19.7667	1
157	1	0	0	1	0	0	0	0	B1	0	Responder	After progression to advanced stage	33.5667	1
170	1	1	0	1	0	0	0	0	B2	0	Responder	Before progression to advanced stage	31.7	1
174	1	1	0	0	0	0	1	0	B2	1	Non-responder	Before progression to advanced stage	30.4667	0
179	1	0	0	1	0	0	0	0	B2	0	Responder	Before progression to advanced stage	24.4	0
180	0	1	0	1	0	0	1	0	B2	1	Non-responder	Before progression to advanced stage	9.13333	1
182	1	0	0	0	0	1	1	0	B2	1	Non-responder	After progression to advanced stage	9.3	1
185	0	1	0	1	0	0	0	0	B1	0	Responder	Before progression to advanced stage	29.4	0
186	1	1	0	1	0	0	0	0	B1	0	Responder	Before progression to advanced stage	19.1	0
187	1	0	1	0	0	0	0	0	B1	0	Responder	Before progression to advanced stage	47.7	0
189	1	1	0	0	0	0	0	0	B1	0	Responder	After progression to advanced stage	20.7333	1
191	1	0	0	1	0	1	0	0	B2	1	Non-responder	Before progression to advanced stage	19.5667	1
194	1	0	0	0	1	1	0	0	B2	0	Non-responder	After progression to advanced stage	9.73333	1
197	1	1	0	1	0	0	1	0	B2	1	Responder	Before progression to advanced stage	38.3667	1
214	0	0	1	0	0	0	1	0	B2	1	Responder	After progression to advanced stage	21.9667	0
224	1	0	0	0	0	0	0	0	B1	0	Responder	After progression to advanced stage	18.4333	1
225	1	0	0	0	0	0	0	1	B1	0	Non-responder	Before progression to advanced stage	32.7	1
229	1	0	0	0	0	0	1	1	B3	0	Responder	After progression to advanced stage	7.9	1
